# Supplementary material for: Adenosine-to-inosine editing of endogenous Z-form RNA by the deaminase ADAR1 prevents spontaneous MAVS-dependent type I interferon responses
Source: Immunity. 2021 Sep 14;54(9):1961–1975.e5. doi: 10.1016/j.immuni.2021.08.011 (PMC8459395; doi:10.1016/j.immuni.2021.08.011)
Supplement: Table S1. Differentially expressed REs, related to Figure 2 — REs differentially expressed in Adar1mZα/mZα lungs are shown with their log2 fold change and adjusted p value. The RE class, family and chromosomal location are indicated. REs were sorted by adjusted p value. The cut-offs used were: log2 fold-change > 1 or < −1, and adjusted p value < 0.01. [file mmc2.xlsx]

## Sheet: Table S1
Table S1. Differentially expressed REs. Related to Figure 2.
REs differentially expressed in Adar1mZa/mZa lungs are shown with their log2 fold change and adjusted p-value. The RE class, family and chromosomal location are indicated. REs were sorted by adjusted p-value. The cut-offs used were: log2 fold-change >1 or <-1, and adjusted p-value <0.01.
Class|Family|Chr|Start|Stop	log2 fold change	padj
Satellite|GSAT_MM|JH584304.1|60177|60876	3.34968	0
LTR/ERVL-MaLR|MTD|JH584304.1|61136|61478	3.30982	6.79666e-259
LTR/ERVL-MaLR|MTD|JH584304.1|25102|25465	3.00501	4.9347e-157
LTR/ERVL-MaLR|MTD-int|5|120880478|120881813	3.32957	1.00128e-100
LTR/ERVK|ETnERV2-int|18|60283765|60287191	2.06733	4.51128e-93
LINE/L1|L1MdA_VII|18|60302236|60308420	1.90603	4.11958e-82
LTR/ERVL-MaLR|MTD-int|5|120900459|120901797	2.33673	9.72558e-59
LINE/L1|L1M5|5|120744115|120744500	2.8461	5.44689e-56
LINE/L1|Lx8b|18|60290416|60292037	1.91495	1.30481e-51
LTR/ERVK|ERVB4_1-I_MM~RLTR50B|18|60288796|60289913	2.08957	1.67422e-46
LTR/ERVK|IAPEY3_LTR~IAPEy-int|1|173572498|173580638	1.07309	6.5196e-44
LINE/L1|Lx7|3|151733082|151735087	2.73051	1.68685e-42
SINE/B4|B4A|5|120879672|120879973	3.85653	2.34347e-38
SINE/B4|B4A|5|120743868|120744091	2.51864	6.1294e-38
LINE/L1|L1MdTf_III|7|104475378|104477900	1.61209	1.39821e-37
SINE/B2|B3|JH584304.1|61870|61954	2.82565	7.81142e-37
SINE/B2|B2_Mm2|5|120744880|120745045	2.81199	5.85551e-36
LTR/ERVK|ERVB2_1-I_MM~RLTR13D2|1|173566173|173572495	1.02282	3.47212e-35
LTR/ERVK|RLTR33|12|103438085|103438897	1.69968	9.55901e-35
LINE/L1|L1MdN_I|18|60219113|60220489	1.72612	1.00314e-33
LTR/ERV1|RLTR6-int|12|103440882|103441504	1.88098	2.23141e-32
SINE/B4|RSINE1|5|120744507|120744635	3.45761	7.3818e-32
LINE/L1|Lx8|5|114904191|114904607	1.89283	1.11137e-26
SINE/B2|B3|5|120744692|120744879	2.93226	3.7586e-26
LINE/L1|L1MdA_I|7|104502396|104504479	1.48056	4.45891e-25
LTR/ERVK|RMER12B|18|60308716|60309841	1.71502	4.594e-25
LTR/ERVK|ETnERV2-int|18|60287718|60288163	2.06614	5.3362e-25
SINE/B4|B4A|5|120899645|120899943	2.25307	9.68445e-25
LTR/ERV1|RLTR1A2_MM|18|60287192|60287717	2.17458	3.30164e-24
LINE/L1|L1MdF_I|7|104489329|104493378	1.62831	5.47346e-24
LTR/ERVL-MaLR|MTD~MTD-int|5|120867256|120868952	2.70973	2.72109e-23
LINE/L1|Lx8b|18|60292356|60292908	2.06351	7.38604e-23
LINE/L1|Lx3_Mus|1|173476327|173479976	1.79214	3.80441e-22
LINE/L1|L1MdF_III|7|104412877|104415655	1.01683	8.13577e-22
LINE/L1|Lx7|3|151735621|151736718	2.53558	1.2641e-21
LINE/L1|L1MdF_IV|18|60258255|60262863	1.75609	4.40783e-21
LTR/ERVK|RLTR10-int|7|104417226|104418855	1.02882	5.21959e-21
LTR/ERVL-MaLR|MTA_Mm|5|114907656|114908049	2.0948	5.94443e-21
LTR/ERVK|RMER19B|11|119395887|119396564	1.28373	7.35308e-21
LTR/ERVK|MurERV4-int|11|119398983|119400690	1.14907	4.62172e-20
LTR/ERVK|RLTR13B1|5|120894364|120895346	2.30265	1.72513e-19
SINE/B4|B4A|5|120732706|120732910	2.59687	2.17263e-19
SINE/ID|ID2|5|114901484|114901562	1.76011	7.16037e-19
SINE/B2|B2_Mm2|5|114910369|114910572	2.15429	1.60014e-18
LINE/L1|L1MdF_III|7|104456010|104461764	1.43434	6.22971e-18
LINE/L1|L1MdF_IV|8|62028789|62032657	1.42784	6.97713e-18
LTR/ERVK|RLTR11A2|15|77730371|77730874	2.91042	8.24532e-18
LTR/ERVK|RLTR10~RLTR10-int|7|104415825|104417145	1.07996	1.24285e-17
LINE/L1|L1MdA_III|18|60218363|60219112	1.54843	3.04335e-17
LINE/L1|Lx8|11|48893355|48894122	2.45125	4.35693e-17
LINE/L1|Lx5|18|60255846|60257256	1.82646	5.13691e-17
LINE/L1|Lx9|11|48988698|48990056	1.63797	8.89629e-17
LTR/ERV1|LTR72_RN|18|60217070|60217447	1.58508	1.33342e-16
LINE/L1|L1MC5|3|151741122|151741823	2.86307	1.93533e-16
LTR/ERVK|ERVB2_1A-I_MM~RLTR13D5|18|60282851|60283792	1.86543	3.56723e-16
LTR/ERVK|RLTR17D_Mm|18|60255056|60255845	2.14033	4.70868e-16
LINE/L1|L1MdF_I|1|85299575|85304519	2.83593	5.46447e-16
SINE/B2|B3|18|60247949|60248146	1.88997	1.12905e-15
LINE/L1|L1MEc|16|97458642|97459049	2.95512	2.18311e-15
LTR/ERVL-MaLR|ORR1C2|5|120748110|120748423	2.83114	5.32414e-15
LINE/L1|L1MdTf_III|6|57628358|57634538	1.07543	6.32949e-15
LINE/L1|Lx6|2|173195005|173200024	1.75229	7.37037e-15
LTR/ERVL-MaLR|ORR1A2|18|60292038|60292355	2.42473	7.75675e-15
LINE/L1|L1MdV_III|5|120882900|120884828	4.10634	9.7127e-15
SINE/B4|B4A|5|120737450|120737698	2.75694	1.23571e-14
LTR/ERVL-MaLR|MTD|X|112371164|112371262	2.27336	1.28096e-14
LTR/ERVL-MaLR|MTD|11|72304177|72304543	1.2172	1.44066e-14
SINE/Alu|B1_Mur2|5|120731990|120732119	3.07749	2.38161e-14
LTR/ERVL-MaLR|MTD~MTD-int|5|120817871|120818905	1.37333	2.74899e-14
LINE/L1|L1M5|6|3341749|3341957	1.08097	3.15111e-14
LTR/ERVL-MaLR|MTEb|19|34585573|34585953	1.99282	4.4484e-14
LINE/L1|L1MdV_III|7|104493403|104495643	1.4558	4.58979e-14
SINE/B2|B3|5|120745046|120745085	2.71256	1.17029e-13
LINE/L1|L1MdN_I|7|104477902|104478732	1.33075	1.59984e-13
LINE/L1|Lx8|18|60212692|60213382	1.55783	1.71093e-13
LINE/L1|L1MdTf_III|18|60236091|60238578	1.5976	2.06018e-13
LTR/ERVK|ERVB5_1-I_MM|11|83007973|83009733	1.65547	3.33676e-13
LINE/L1|L1_Mur3|8|61931617|61933065	1.34334	4.13484e-13
LINE/L1|L1MdF_IV|18|60231803|60232768	1.7077	5.14815e-13
LTR/ERV1|MLTR14|7|104421879|104422356	1.15108	5.39464e-13
LTR/ERVL-MaLR|MTC|16|97454326|97454700	2.71503	6.93423e-13
LTR/ERVL-MaLR|MTB_Mm-int|17|78862042|78863246	1.02202	7.34672e-13
DNA/hAT-Charlie|MER58A|5|120899366|120899528	2.35643	1.55026e-12
LTR/ERVL|RMER15-int|18|60388388|60389084	1.36173	2.48684e-12
LINE/L1|L1MdF_III|1|52127797|52128672	1.22102	3.83917e-12
LTR/ERVL-MaLR|ORR1E|11|72305310|72305625	1.15974	3.84212e-12
LTR/ERVK|RMER19C|5|120739285|120739711	3.77392	3.85321e-12
LINE/L1|L1MdV_III|7|104450903|104454061	1.38226	4.92245e-12
SINE/Alu|PB1D9|19|34586260|34586378	1.95776	5.00569e-12
LINE/L1|Lx5|8|61953216|61953896	1.58852	5.84168e-12
LINE/L1|L1MdA_III|7|104497785|104499051	1.55567	6.7531e-12
LTR/ERVK|RLTR10F|5|120745593|120745641	2.33636	9.12326e-12
LTR/ERVL|MT2C_Mm|12|103431337|103431828	3.08832	1.0147e-11
LINE/L1|L1MdF_IV|18|60263356|60264933	2.14408	1.20546e-11
SINE/Alu|B1_Mus1|5|114898644|114898789	2.02904	1.28086e-11
LINE/L1|Lx8|5|114904021|114904128	2.40035	1.33731e-11
LTR/ERVL-MaLR|ORR1C1~ORR1C1-int|8|62019273|62020492	1.7604	1.81939e-11
LTR/ERVL-MaLR|MTD|16|97459784|97460166	2.48769	2.5652e-11
LTR/ERV1|MER65-int|18|60215493|60215799	1.70677	2.60806e-11
LINE/L1|Lx7|8|61930625|61931615	1.4542	2.76583e-11
LINE/L1|L1MdV_I|7|104473898|104475381	1.3642	2.99553e-11
LTR/ERVL-MaLR|ORR1A4~ORR1A4-int|8|61959410|61960410	1.67665	3.12413e-11
LTR/ERVL-MaLR|ORR1E|16|97455751|97456075	3.03848	3.62882e-11
LTR/ERVL-MaLR|MTC|3|151744695|151745110	2.64566	4.71959e-11
DNA/TcMar-Tigger|Tigger13a|19|28642966|28643654	9.30539	5.05935e-11
LINE/L1|L1MEc|16|97460167|97460362	3.29562	7.0659e-11
LTR/ERVK|RMER19B|17|78878705|78879529	1.20738	8.11261e-11
SINE/Alu|B1F2|5|114899111|114899246	2.14751	8.41838e-11
LINE/L1|Lx8|8|61978737|61979085	1.70241	8.41978e-11
LTR/ERVK|RLTR17D_Mm|18|60228369|60229159	1.46596	1.00509e-10
LINE/CR1|X6A_LINE|6|127449631|127450147	1.69583	1.08084e-10
SINE/B4|B4|11|119418705|119418955	1.31606	1.61933e-10
LTR/ERVL|RMER10B|12|103434622|103435041	1.77687	2.63876e-10
LINE/L1|Lx4A|7|104462257|104463184	1.65037	2.87578e-10
SINE/Alu|B1_Mur1|11|119424502|119424651	1.22884	2.87578e-10
LTR/ERVL-MaLR|ORR1A4-int|8|61961707|61963155	1.30942	3.22057e-10
LTR/ERV1|RLTR1B|16|97457671|97458166	2.16011	3.5213e-10
SINE/B2|B3A|11|119404723|119404878	1.34307	3.77061e-10
LTR/ERVL-MaLR|MTC|18|60381338|60381622	1.69494	3.77116e-10
LINE/L1|L1MdV_I|5|105283637|105285975	1.61317	3.97308e-10
LTR/ERVK|RLTR25B|19|34650691|34651330	1.4242	4.77538e-10
SINE/B2|B3|5|114899419|114899545	1.96091	6.53442e-10
LTR/ERVL|RMER15|19|28639198|28639693	8.90199	6.63263e-10
LINE/L1|L1_Mur3|16|97548067|97549012	1.669	7.03309e-10
LINE/L1|L1MEi|19|28631069|28632121	8.82095	8.12209e-10
LTR/ERVK|RLTR25A|8|61972997|61973607	1.35425	8.16043e-10
LINE/L1|L1MdA_VII|18|60288431|60288795	1.81838	1.4527e-09
LINE/L1|L1Lx_III|3|151742481|151742961	2.43792	1.6672e-09
LTR/ERVK|MurERV4-int|11|119401805|119402501	1.27809	1.85509e-09
SINE/B2|B3|X|112370657|112370771	2.04816	2.37558e-09
LTR/ERVK|MurERV4-int|11|119400881|119401263	1.32222	2.38093e-09
LINE/L1|Lx9|JH584304.1|46386|46861	1.09059	2.46001e-09
LTR/ERVK|RMER17B|5|120869622|120870528	2.88615	2.73606e-09
LTR/ERVL-MaLR|MTB_Mm|15|77733815|77734092	3.38325	3.11994e-09
LTR/ERVK|ERVB2_1-I_MM|1|173580639|173582295	1.10411	3.35481e-09
LTR/ERVL-MaLR|ORR1B2|5|114908516|114908882	1.50719	4.44729e-09
LTR/ERVK|MYSERV-int|6|57638599|57641256	1.00138	6.35135e-09
SINE/B4|B4|11|119446380|119446625	1.02843	7.10523e-09
LTR/ERVK|ERVB4_1-I_MM|18|60288165|60288430	1.79921	9.38598e-09
LTR/ERVL-MaLR|MLT1A|18|60223904|60224219	1.47001	1.14684e-08
SINE/B2|B2_Mm2|19|34584659|34584843	2.18386	1.26775e-08
LTR/ERVL-MaLR|MTE2b|8|61970047|61970414	1.64507	1.28289e-08
LTR/ERVK|ERVB5_1-I_MM|11|83010068|83011537	1.49537	1.50715e-08
LTR/ERV1|MLTR14|7|104480250|104480718	1.28484	1.5948e-08
LTR/ERVL-MaLR|MTE2b|1|52136423|52136770	1.09052	1.5948e-08
SINE/B4|B4A|5|120741648|120741943	2.47922	1.60122e-08
LINE/L1|Lx8|19|28632845|28633192	8.42186	1.80637e-08
LINE/L1|Lx2A1|18|60277986|60280175	2.28429	1.82169e-08
LINE/L1|Lx3_Mus|18|60295395|60298143	1.84739	1.91306e-08
LINE/L1|L1MEc|16|97459476|97459783	2.69755	2.30424e-08
LTR/ERVL-MaLR|MTD|5|120900388|120900472	3.15708	2.76308e-08
LINE/L1|L1M4|16|97553934|97554356	2.33041	2.8144e-08
LTR/ERVK|IAPLTR2_Mm|3|151740656|151741121	2.07931	3.42331e-08
LINE/L1|L1MdV_III|7|104488452|104489331	1.58817	3.71074e-08
LTR/ERVK|MERVK26-int~RLTR26_Mus|7|104448877|104450693	1.15405	4.12771e-08
SINE/Alu|B1_Mus2|18|60251725|60251812	2.622	4.69446e-08
LTR/ERVL-MaLR|ORR1B1|11|119404156|119404499	1.01713	6.92313e-08
SINE/B2|B2_Mm1t|5|114909495|114909661	2.18419	7.44246e-08
SINE/B4|RSINE1|11|119425189|119425383	1.20571	7.92669e-08
SINE/B2|B3A|18|60380840|60381056	1.67725	8.13068e-08
SINE/B4|B4|19|28629227|28629484	8.18076	9.74837e-08
LTR/ERVK|RLTR42-int|17|36238528|36239128	4.77776	1.05929e-07
LTR/ERVL-MaLR|MTC|18|60382046|60382401	1.36822	1.17757e-07
SINE/B4|ID_B1|11|119407311|119407556	1.03349	1.17757e-07
DNA/hAT-Charlie|Charlie16a|1|52132936|52133086	1.34497	1.22528e-07
LTR/ERVL-MaLR|MTB|16|97458167|97458530	2.02222	1.36957e-07
LINE/L1|L1MC5|18|60271813|60272228	2.22244	1.39743e-07
SINE/B4|RSINE1|5|120877997|120878148	3.81045	1.41781e-07
LINE/L1|Lx3_Mus|1|173583337|173589127	1.3505	1.41781e-07
LINE/L1|L1M2|18|60252957|60253392	1.96326	1.46592e-07
LTR/ERV1|LTRIS4A|5|114905222|114905693	2.08976	1.84191e-07
LINE/L1|Lx8|8|61926037|61926661	2.53833	1.94511e-07
SINE/B2|B3|11|119408463|119408535	1.38021	2.056e-07
SINE/Alu|PB1D11|5|114900810|114900897	1.97013	2.3916e-07
LINE/L1|Lx5|1|85293799|85295584	3.69167	2.48307e-07
LTR/ERVK|RLTR13D3|18|60232779|60233438	1.79741	2.53521e-07
LTR/ERVL-MaLR|MTD|5|120737214|120737449	3.1304	2.64623e-07
LTR/ERVL-MaLR|MTEb|16|97450859|97451049	3.36283	2.73488e-07
SINE/B4|B4A|18|60257733|60257992	1.73593	2.88757e-07
LTR/ERVK|MLTR25A|8|61960825|61961601	1.71893	2.88757e-07
LTR/ERVK|RLTR20A2B_MM|1|52124850|52125329	1.19548	3.0473e-07
SINE/Alu|B1_Mus1|17|35395764|35395900	1.07027	3.2171e-07
LINE/L1|L1Lx_III|7|104442758|104443886	1.39281	3.32126e-07
LTR/ERVL|RMER15-int|18|60217650|60217971	1.19088	3.36055e-07
DNA/hAT-Charlie|MER20|1|52158511|52158655	1.34805	3.49974e-07
LINE/L1|L1_Mur3|18|60226049|60226282	2.09389	3.64484e-07
LTR/ERVK|RLTR20C1_MM|5|120734599|120734859	4.12524	4.07933e-07
LTR/ERVL-MaLR|MTEb|11|119419503|119419749	1.27268	4.17182e-07
DNA/hAT-Charlie|MER33|19|28641324|28641627	7.94277	4.22187e-07
LTR/ERVL-MaLR|MLT1A|18|60250995|60251268	1.68416	4.2275e-07
LINE/L1|L1MdF_I|11|119397535|119397973	1.31584	4.2288e-07
SINE/Alu|B1_Mur4|5|114900337|114900479	1.56558	4.2934e-07
LINE/L1|L1_Mur2|5|105281882|105283598	1.66337	4.42086e-07
Other|RMER1A|8|61979640|61980291	1.4598	4.58103e-07
LTR/ERVK|ETnERV2-int|8|62007507|62009017	1.61067	4.82528e-07
LINE/L1|L1MC5|3|151743348|151743525	2.68545	5.34083e-07
LTR/ERVL-MaLR|MTD|12|26472066|26472478	1.95295	5.39002e-07
LINE/L1|L1MB1|18|60220588|60220785	1.35304	5.59139e-07
SINE/B4|ID_B1|2|173207281|173207474	1.92517	5.93417e-07
SINE/B4|ID_B1|11|119425805|119425924	1.34265	6.34526e-07
LTR/ERVL-MaLR|ORR1A2|5|120740579|120740914	3.02483	6.87666e-07
LINE/L1|Lx4A|7|104437169|104438548	1.40848	7.30922e-07
LTR/ERVK|ERVB5_1-I_MM|11|83006799|83007974	1.37274	9.02214e-07
LINE/L1|L1M5|1|78402205|78403427	1.11911	1.0069e-06
SINE/B2|B2_Mm2|5|114910612|114910685	2.35676	1.05633e-06
SINE/B4|B4A|1|52129374|52129536	1.40678	1.22498e-06
SINE/B2|B2_Mm2|19|28642281|28642465	7.73424	1.3832e-06
SINE/B2|B3|19|28633498|28633654	7.7287	1.3832e-06
LINE/L1|Lx2B2|11|49062198|49062461	1.24911	1.47252e-06
LTR/ERV1|MER34A|6|57582287|57582506	1.10819	1.49361e-06
LINE/L1|L1MdF_I|GL456221.1|2915|7856	2.78187	1.54318e-06
LTR/ERVL|MLT2D|11|48885340|48885618	2.43829	1.54397e-06
LTR/ERVK|MMERVK9E_I-int|8|62004675|62005632	1.48471	1.71955e-06
LINE/L1|Lx8|18|60239540|60240228	1.80722	1.8403e-06
LTR/ERVK|BGLII|7|104482055|104482477	1.3551	2.14657e-06
LTR/ERVK|RMER6C|2|173214417|173215067	2.55007	2.19307e-06
LTR/ERVL-MaLR|MTEa-int|1|85289885|85291027	7.637	2.29829e-06
LTR/ERVL-MaLR|ORR1C2|2|131068596|131068990	1.07145	2.39945e-06
LTR/ERVL-MaLR|ORR1F|18|60253720|60254029	2.06802	2.41632e-06
LTR/ERVK|RMER12|5|120762281|120763522	3.2742	2.488e-06
SINE/B4|RSINE1|4|99841078|99841236	7.61385	2.59351e-06
LINE/L1|Lx4A|7|104504433|104505979	1.40628	2.59365e-06
LTR/ERVL-MaLR|MTD-int|5|120819453|120820125	1.23625	2.77657e-06
LINE/L1|L1MC|11|58190640|58190990	1.42411	3.05002e-06
LINE/L1|L1MdFanc_I|8|62027358|62028774	1.36824	3.18368e-06
LINE/L1|L1MdF_V|6|57656263|57657234	1.55525	3.18794e-06
SINE/B4|B4A|11|119428315|119428565	1.80852	3.55049e-06
LTR/ERVK|RLTR31B2|11|48886943|48887241	1.96878	3.60597e-06
LINE/L1|L1MEg|14|22926181|22927055	1.19168	3.60597e-06
LTR/ERVL-MaLR|MLT1A|18|60248622|60248960	1.52703	3.84036e-06
LTR/ERVL-MaLR|MLT1E1A|8|61928913|61929235	1.91465	4.16754e-06
LINE/L1|Lx8|18|60383318|60384031	1.0636	4.25065e-06
LTR/ERVL-MaLR|MTA_Mm~MTA_Mm-int|19|56257034|56258929	1.28229	4.57201e-06
LINE/L1|L1MCc|1|173466324|173466705	2.28106	4.61902e-06
LINE/L1|L1Lx_IV|11|82998919|83000309	1.60747	4.80878e-06
SINE/B4|B4A|5|120741975|120742193	2.67656	4.95917e-06
SINE/B4|B4A|19|28635419|28635576	7.62532	4.9618e-06
SINE/B4|ID_B1|11|119403020|119403132	1.21979	5.58083e-06
LINE/L1|L1M5|18|60226313|60226492	1.99991	5.88732e-06
LTR/ERVL-MaLR|ORR1A3|11|119407950|119408239	1.07895	6.39527e-06
LINE/L1|L1MC|11|58189736|58190050	1.34883	7.0119e-06
SINE/B2|B3A|8|61987073|61987211	1.68329	7.38862e-06
LTR/ERVK|RMER20B|3|151742296|151742480	2.70502	8.09127e-06
SINE/B4|RSINE1|16|97453740|97453952	2.65314	8.5359e-06
LTR/ERVL-MaLR|ORR1G|18|60226675|60226792	2.84561	8.9415e-06
LTR/ERV1|LTR72_RN|18|60387696|60387959	1.17861	9.1156e-06
SINE/B4|ID_B1|12|26447776|26447975	4.17334	1.01379e-05
LTR/ERVL-MaLR|ORR1B1-int|7|104412596|104412775	1.38702	1.02884e-05
SINE/Alu|PB1D10|5|114903889|114904001	1.98358	1.06738e-05
DNA/hAT-Charlie|MER20|5|120732243|120732442	2.35	1.21242e-05
LTR/ERVK|MLTR18D_MM|19|34642526|34643041	1.51625	1.27315e-05
LTR/ERVL-MaLR|ORR1F|16|97539474|97539795	2.50589	1.36585e-05
LTR/ERVL-MaLR|MTE2a|18|60222383|60222695	1.52327	1.37586e-05
LTR/ERVK|MLTR25A|8|61972378|61972814	1.40679	1.49326e-05
LTR/ERVL-MaLR|MTD~MTD-int|11|119438208|119439017	1.26812	1.59561e-05
LINE/L1|Lx8b|7|104422425|104422813	1.00578	1.59985e-05
SINE/Alu|B1_Mur2|11|58189251|58189397	1.2238	1.60421e-05
SINE/B2|B2_Mm2|5|114900909|114901081	1.89398	1.63937e-05
LTR/ERVK|RMER6D|8|61937912|61938757	1.3995	1.73829e-05
LINE/L1|L1MdF_IV|14|59239026|59244038	1.00806	1.74665e-05
LTR/ERVL-MaLR|MTB_Mm|15|77406091|77406368	4.24243	1.89172e-05
SINE/Alu|B1_Mus1|18|60224405|60224548	1.99118	1.89433e-05
SINE/Alu|B1_Mur3|11|119403373|119403524	1.4704	1.89433e-05
LTR/ERVK|RMER17D|18|60376370|60377162	1.29429	2.06186e-05
LINE/L1|L1MdGf_II|8|61952074|61952803	1.5896	2.0729e-05
SINE/B2|B3A|5|120736482|120736718	2.94905	2.08924e-05
LTR/ERVK|RMER20B|3|151742962|151743316	1.87595	2.11574e-05
SINE/B4|RSINE1|4|99840780|99840864	7.26193	2.22097e-05
LTR/ERVK|RLTR10|7|104415656|104415786	1.33543	2.22695e-05
LTR/ERVL-MaLR|MTD|6|121255828|121256203	1.24947	2.23841e-05
LTR/ERVK|RMER6C|8|62032655|62033307	2.1085	2.32922e-05
LINE/L1|L1MdFanc_II|11|48895925|48896912	2.46019	2.38516e-05
LTR/ERVL-MaLR|MTD|1|52138546|52138957	1.08045	2.39779e-05
LINE/L1|Lx2B2|11|48990324|48990587	1.75145	2.55891e-05
SINE/B4|B4A|11|72310037|72310328	1.2024	2.55891e-05
LINE/L1|Lx8b|18|60275235|60275895	3.04787	2.58902e-05
LTR/ERVK|MMERVK9E_I-int|8|62005696|62006980	1.41483	2.64849e-05
LINE/L1|Lx8b|6|57648031|57648834	1.03467	2.8321e-05
SINE/B2|B3A|5|120906530|120906727	2.12053	2.975e-05
LINE/L1|L1M2|6|121257693|121258500	1.24217	3.22175e-05
LINE/L1|L1MdF_V|7|105888905|105891419	1.00864	3.33246e-05
SINE/B4|B4A|18|60222757|60223022	1.35329	3.53979e-05
LINE/L1|L1MdMus_I|7|105905000|105906394	1.09468	3.88113e-05
SINE/B2|B3|18|60223226|60223431	1.41417	3.94846e-05
LINE/L1|L1MEc|16|97540878|97541130	2.79892	3.9834e-05
LTR/ERVL-MaLR|ORR1B1|10|128274867|128275232	1.11051	3.98468e-05
SINE/B2|B2_Mm2|5|120736758|120736943	3.2297	4.15928e-05
LTR/ERVK|RMER6A|8|61944108|61944875	2.10602	4.2967e-05
SINE/B2|B2_Mm2|17|78880852|78881043	1.43103	4.2967e-05
LINE/L1|L1M5|8|61946379|61947158	1.79076	4.68505e-05
SINE/Alu|B1_Mus1|5|114909326|114909471	1.93515	4.70186e-05
LINE/L1|Lx5|11|48881306|48882584	2.35335	4.97029e-05
LINE/L1|Lx8|11|78973853|78974577	1.04188	5.03803e-05
SINE/B2|B2_Mm2|19|28632419|28632602	7.18068	5.25149e-05
LTR/ERVK|ERVB4_1C-LTR_Mm|1|52125995|52126510	1.08595	5.62142e-05
LTR/ERVL-MaLR|MTC|14|59357742|59357949	1.39575	5.65516e-05
LTR/ERVK|ERVB5_1-I_MM~ERVB5_2-LTR_MM|11|83005040|83006189	1.68115	6.18213e-05
SINE/B4|RSINE1|18|60213658|60213808	1.61309	6.18213e-05
LINE/L1|L1MdF_II|6|57667427|57673682	1.09482	6.18213e-05
LTR/ERVK|RLTR20A3_MM|7|104463189|104463682	1.38196	6.5345e-05
SINE/Alu|PB1D7|5|120876099|120876194	4.08354	6.64618e-05
LTR/ERVL-MaLR|MTD|19|34649682|34650059	1.77293	6.95507e-05
SINE/Alu|B1_Mus2|11|119397366|119397508	1.54795	7.01694e-05
LTR/ERVL|MT2B1|18|60266284|60266703	2.01947	7.07781e-05
LTR/ERVL|MT2B2|16|23610543|23610701	1.78221	7.08155e-05
LINE/L1|L1M5|8|62026273|62026678	1.90832	7.21869e-05
SINE/B2|B3|11|119431991|119432188	1.46328	8.27262e-05
LINE/L1|L1MA9|18|60389514|60389752	1.23213	8.52311e-05
LTR/ERVK|RMER16B2|19|34643495|34643896	1.56069	9.10413e-05
SINE/B2|B3|11|48885122|48885339	2.86345	9.25866e-05
LTR/ERVK|RLTR31D_MM|8|61934369|61934756	1.46826	9.26341e-05
SINE/B4|B4A|1|52121302|52121516	1.51316	9.44433e-05
LINE/L1|Lx6|2|173200965|173202050	2.12979	9.81979e-05
LINE/L1|L1MC3|5|100554042|100554239	1.77765	0.000109224
LTR/ERVK|ERVB4_1-I_MM~RLTR43C|8|62002691|62003827	1.40288	0.000109224
LINE/L1|L1_Rod|6|57584670|57585726	1.05223	0.000110408
LTR/ERVK|RLTR33|7|104482478|104483095	1.0742	0.000112452
LINE/L1|Lx2A1|18|60275890|60277983	1.72044	0.000114821
LTR/ERVL-MaLR|MTC|18|60235502|60235795	1.81835	0.000116123
LINE/L1|Lx8|18|60380013|60380364	1.5174	0.000116123
LTR/ERVL-MaLR|ORR1F|5|120760326|120760690	2.64402	0.00012678
LTR/ERV1|MER65-int|18|60386130|60386423	1.10015	0.000133868
LTR/ERVL-MaLR|ORR1A2|1|173467096|173467424	1.87911	0.00013703
LINE/L1|Lx8|8|94438097|94440818	1.00064	0.000152871
SINE/B2|B3|11|119448108|119448296	1.1219	0.000154092
SINE/Alu|PB1|11|119422838|119422954	1.2323	0.000158146
LINE/L1|L1ME3A|1|85672489|85672941	1.02432	0.000158146
SINE/B2|B2_Mm1t|11|78980069|78980247	1.73185	0.000159374
LINE/L1|L1MdFanc_I|8|62026867|62027358	1.77298	0.000168661
LTR/ERVL-MaLR|ORR1D1|8|61993767|61994083	1.88269	0.000168999
LINE/L1|L1MdF_III|5|109141850|109144085	1.72479	0.00017257
LTR/ERVK|RLTR50B|18|60281383|60281838	1.69843	0.000172929
LINE/L1|L1MB3|16|97449241|97449562	2.48006	0.000177
SINE/Alu|B1_Mur3|16|35844933|35845040	1.15558	0.000177668
LTR/ERVK|RLTR17|1|173482685|173483219	2.15213	0.000179126
SINE/B2|B3|GL456211.1|227084|227304	3.21595	0.000182121
LINE/L1|Lx8|8|61988622|61989015	1.60906	0.000186362
LTR/ERVK|RMER17A2|11|48885977|48886924	1.59637	0.000186858
LTR/ERVL-MaLR|ORR1D1|8|62016352|62016678	1.85589	0.000207871
DNA/TcMar-Tigger|Tigger17a|1|52148302|52148747	1.14853	0.000209188
SINE/B4|RSINE1|11|119421171|119421274	1.77827	0.000217129
SINE/B4|B4A|5|120866302|120866579	3.21059	0.000219053
SINE/B2|B2_Mm1t|11|58190313|58190486	1.42912	0.000220304
SINE/B2|B3|14|59352375|59352576	1.36948	0.000223123
SINE/Alu|B1_Mus1|18|60249131|60249275	1.60976	0.00023365
SINE/B4|ID_B1|1|78411074|78411271	1.50216	0.00023459
LTR/ERVK|ERVB4_1-I_MM|18|60282151|60282841	1.79506	0.000240016
LINE/L1|Lx7|11|49092819|49093419	1.1621	0.000244381
LINE/L1|L1MA9|6|57597772|57598304	1.06544	0.000249114
SINE/Alu|B1_Mus1|12|103436139|103436281	1.91726	0.00027349
LINE/L1|L1MdA_III|16|36223021|36229214	1.19733	0.000274576
SINE/B4|RSINE1|5|120872117|120872273	3.27712	0.000287785
LTR/ERVL-MaLR|MTD|11|72309643|72309975	1.12097	0.000289508
SINE/B4|B4A|1|173484993|173485286	2.22061	0.000290371
SINE/B4|B4A|18|60231038|60231308	1.50323	0.000327918
LTR/ERVL-MaLR|MTA_Mm|16|97552450|97552832	1.86712	0.000331455
LINE/L1|L1MdV_I|11|119469230|119469675	1.04132	0.000339371
SINE/B2|B3A|8|61937106|61937279	1.7423	0.000348467
SINE/B2|B3A|17|6453751|6453921	2.09391	0.000353282
LTR/ERVL-MaLR|ORR1A2|7|104497343|104497650	1.63442	0.00035773
LTR/ERVL-MaLR|ORR1D2-int|7|105893142|105893563	1.03858	0.00035773
LINE/L1|Lx8|8|61959169|61959373	1.86461	0.000360775
LINE/L1|Lx8|19|12528103|12528695	1.76181	0.000365486
LINE/L1|L1MdF_III|7|104454974|104455697	1.41566	0.000367396
LINE/L1|L1MdA_IV|11|118381899|118388191	1.3326	0.000368207
SINE/Alu|PB1|16|35845564|35845645	1.0409	0.000374836
LINE/L1|L1MdA_III|18|60406432|60412549	1.18674	0.00038205
LTR/ERVL|RMER10B|16|23611518|23611704	1.83012	0.00040784
LINE/L1|Lx7|1|173470250|173470764	1.92501	0.000408506
LTR/ERVK|RLTR25A|8|61960411|61960742	2.16804	0.000410879
LINE/L1|Lx6|7|104440983|104441613	1.26841	0.000418042
SINE/Alu|PB1D10|11|119403173|119403281	1.24695	0.000428833
LTR/ERVL-MaLR|ORR1A2|5|120893806|120893895	3.47739	0.000439001
LTR/ERVL-MaLR|MLT1A0|3|151744445|151744691	2.50086	0.000451551
LTR/ERV1|RLTR23|5|120818906|120819376	1.0953	0.000453883
LINE/L1|L1MC5|3|151740389|151740655	2.59063	0.000462351
LINE/L1|Lx2B|8|61987536|61987650	2.23018	0.000462351
SINE/Alu|B1_Mur3|11|72309443|72309576	1.80363	0.000466519
SINE/B2|B3A|5|120886654|120886852	2.75901	0.000474244
LTR/ERVL-MaLR|ORR1B2-int|18|60308447|60308715	1.84234	0.000476449
LINE/L1|L1Lx_IV|11|83024253|83025643	1.28918	0.000478685
SINE/Alu|B1_Mur4|18|60388241|60388387	1.51268	0.000504818
LINE/L1|L1MEg|14|22924975|22925754	1.12154	0.000521911
LINE/L1|L1MC3|19|12525661|12526010	1.97829	0.000523155
SINE/B2|B3|11|119396967|119397132	1.19264	0.000532394
LINE/L1|L1MdV_I|6|57655972|57656262	1.82174	0.00058615
LTR/ERV1|MER65-int|18|60242375|60242677	1.95143	0.000593172
LINE/L1|L1Lx_IV|7|104447255|104447947	1.20244	0.000595394
LTR/ERVL|RMER15-int|18|60388050|60388240	1.18929	0.000595471
SINE/Alu|B1_Mus1|11|119422309|119422456	1.27228	0.000597017
LINE/L1|Lx8|14|59362138|59362787	1.32191	0.000608974
LINE/L1|L1MEc|16|97542889|97543268	2.29844	0.000613872
LINE/L1|L1Lx_I|8|61950817|61951123	1.72571	0.000627706
LINE/L1|Lx3B|18|60271246|60271457	2.03775	0.000635352
LTR/ERVK|RLTR33|7|104481788|104482054	1.19929	0.000639421
LINE/L1|L1MdA_IV|15|75013194|75019358	1.04403	0.000654485
LTR/ERVK|MMERVK10D3_I-int|19|12537134|12538136	1.6364	0.00066349
SINE/B4|RSINE1|18|60384304|60384453	1.16292	0.000669838
LINE/L1|L1MdA_II|Y|90726495|90727209	6.21812	0.000676413
LTR/ERVK|RMER17C2|11|119394660|119395025	1.05174	0.000679554
LINE/L1|L1ME2|19|34584395|34584639	1.80008	0.000701496
LTR/ERVL|MT2B2|5|114912527|114913101	1.45879	0.000762304
LTR/ERVL-MaLR|ORR1C2|11|118395751|118396103	1.64919	0.000762944
LTR/ERV1|MMVL30-int|18|60249553|60250002	1.35508	0.000823898
SINE/B4|B4|1|173475932|173476222	1.83258	0.000849572
SINE/B4|B4A|1|52133585|52133834	1.0863	0.000870689
LINE/L1|L1_Mur2|7|104496617|104497342	1.32031	0.00094743
SINE/B2|B3A|1|85660064|85660261	1.11011	0.000971813
LTR/ERVK|RMER19B|1|85214688|85215577	3.05334	0.000987718
SINE/B2|B3A|11|58190051|58190291	1.59046	0.00100561
LINE/L2|L2|4|128922527|128922668	2.59628	0.00105184
LINE/L1|Lx8b|18|60375408|60375552	2.77717	0.0010639
SINE/Alu|B1_Mur1|11|72310329|72310474	1.49745	0.00107883
LTR/ERV1|MER34|8|61991169|61991412	1.33928	0.00108967
SINE/Alu|B1_Mus1|18|60251484|60251628	2.42439	0.00110542
LINE/L1|L1_Rod|16|97549085|97549369	1.79938	0.00115047
SINE/B4|B4A|5|120742594|120742675	2.34188	0.00117308
SINE/B4|ID_B1|5|120736246|120736457	2.39236	0.00120345
LINE/L1|L1MdGf_I|4|96209256|96210247	5.47932	0.00120512
LINE/L1|Lx7|11|48898552|48898950	2.97251	0.00126412
SINE/B4|B4A|8|61938958|61939194	1.92948	0.00127324
SINE/B4|B4A|12|26455259|26455616	3.14124	0.00129707
SINE/B4|RSINE1|3|151741825|151741992	2.25902	0.00135458
LINE/L2|L2c|17|78881711|78882045	1.25163	0.00140804
SINE/Alu|B1_Mur3|11|119427174|119427277	1.25487	0.0014153
LINE/L1|L1M5|6|57664127|57664870	1.41441	0.00144135
LTR/ERVL|RMER10A|11|58191702|58192067	1.44943	0.00149318
SINE/B2|B3|1|78405712|78405917	1.35645	0.00163365
LINE/L1|L1M2|18|60245064|60245319	1.74421	0.00169422
SINE/Alu|PB1D10|11|119474405|119474499	1.57855	0.00181252
LINE/L1|L1M1|1|78410131|78410363	1.30623	0.00182332
LTR/ERVL|LTR53-int|8|61923911|61924391	1.98542	0.00183772
DNA/TcMar-Tc1|EutTc1-N2|7|104499725|104499945	1.40021	0.00188422
SINE/B2|B3A|8|61970949|61971157	1.58757	0.00189658
LINE/L1|L1MC4|6|121243607|121243843	2.90622	0.00190561
LTR/ERVL|RMER15-int|18|60243994|60244664	1.5212	0.00191454
LINE/L1|L1MdF_I|GL456221.1|185129|190073	2.14914	0.00193405
LINE/L1|L1MdGf_II|7|104461765|104462256	1.77674	0.00196545
SINE/B2|B2_Mm1t|5|120742377|120742561	2.3994	0.00197012
SINE/B2|B3A|18|60234288|60234503	1.93119	0.00199053
Unknown|YREP_Mm|18|60224643|60224761	1.72149	0.00203488
LTR/ERV1|RodERV21-int|5|38628522|38629464	2.33356	0.00207441
LTR/ERVL-MaLR|ORR1G|18|60227122|60227332	1.44158	0.00207441
LTR/ERVK|ERVB5_2-LTR_MM|11|83011538|83011994	1.74765	0.0021058
LINE/L1|L1MC5a|5|120729622|120729973	3.29905	0.00212095
LINE/L1|L1MdA_VII|14|22550685|22551432	1.29923	0.00212095
SINE/B2|B3A|8|61929572|61929765	1.82149	0.00213578
SINE/B4|RSINE1|1|52121688|52121837	1.54793	0.00224434
SINE/B2|B3|18|60250421|60250516	1.78449	0.00227286
SINE/Alu|B1_Mus1|5|120737774|120737916	2.17645	0.00231326
LINE/L1|L1MdV_III|1|173472409|173472805	2.06662	0.00231326
LINE/L1|L1MdTf_I|11|11287224|11294492	1.38813	0.00235841
SINE/B4|B4A|5|120869392|120869621	2.97752	0.00242765
LINE/L1|L1MD2|1|78415831|78416284	1.14872	0.0025804
DNA/hAT-Charlie|URR1A|8|61989152|61989341	1.78813	0.00258827
SINE/B4|B4A|10|128280206|128280475	1.11536	0.00260866
SINE/B4|ID_B1|6|121257175|121257271	2.26425	0.0026213
SINE/B2|B2_Mm2|11|58205520|58205716	1.8079	0.00265408
LINE/L1|L1M3|7|104480884|104481245	1.17799	0.00267559
SINE/B2|B2_Mm2|4|128922392|128922528	2.69964	0.00269346
LTR/ERVL-MaLR|MLT1A0|16|97552073|97552408	1.79369	0.00291243
LINE/L1|L1M3|18|60225894|60226042	2.39286	0.00292299
SINE/Alu|B1_Mur4|11|119432213|119432355	1.3585	0.00295721
SINE/B4|B4A|11|119454023|119454233	1.122	0.00313283
LTR/ERVK|RLTR25A|1|85292929|85293798	2.75082	0.00318808
SINE/B4|RSINE1|5|120734442|120734572	3.38759	0.00321084
SINE/B2|B3A|8|62017361|62017545	2.30131	0.00322832
SINE/B4|B4|5|120814775|120815080	1.33253	0.00333017
SINE/B2|B3|2|122154363|122154562	1.02816	0.00338524
SINE/B4|B4A|12|103430589|103430874	2.56163	0.00342879
DNA/hAT-Charlie|URR1B|6|57634600|57634757	1.48222	0.00348698
LINE/L1|Lx5c|3|151730142|151730853	2.68676	0.0035558
LTR/ERVK|MMERVK10D3_I-int~RLTR10D2|4|156157848|156161930	1.21539	0.0035558
SINE/B2|B3|11|119403552|119403719	1.11995	0.00366112
SINE/B2|B2_Mm2|11|119474900|119475066	1.36271	0.00366626
SINE/Alu|B1_Mur1|11|119426938|119427074	1.15286	0.00366771
LTR/ERVK|RMER17C2|11|48891203|48891735	1.96836	0.00375432
LINE/L1|L1MdA_VI|18|60412548|60416252	1.50647	0.0038043
SINE/Alu|PB1|11|119415833|119415919	1.31401	0.00384182
LTR/ERVK|RMER4A|1|52145655|52146094	1.07467	0.00393166
SINE/B4|ID_B1|1|78408347|78408481	1.29836	0.00422336
LTR/ERVK|RLTR53_Mm|3|7605461|7605702	1.2339	0.00448737
SINE/B2|B3A|14|59352033|59352172	1.097	0.0045254
LTR/ERVL|LTR33|8|61980345|61980747	1.36943	0.0045859
LINE/L1|Lx8|11|48897140|48897506	2.90437	0.00469754
SINE/MIR|MIR|11|78984217|78984391	1.23925	0.00470333
SINE/Alu|B1_Mur4|1|85678728|85678875	1.14124	0.00470333
SINE/B2|B3|1|85699200|85699407	1.11813	0.00474834
SINE/B2|B3A|11|119453072|119453230	1.07065	0.00474834
LTR/ERV1|LTR72_RN|18|60243439|60243666	1.86198	0.00475832
SINE/Alu|B1_Mm|JH584304.1|45633|45776	1.00719	0.004812
SINE/Alu|B1F|19|34589599|34589737	1.82952	0.0049417
LTR/ERVK|MurERV4-int~RMER4B|5|38640610|38642621	1.77517	0.00505218
SINE/Alu|B1F|17|36016700|36016833	1.03785	0.00510849
LTR/ERVK|RLTR11A2|14|74841714|74841956	1.48113	0.00514926
LINE/L1|L1M3|5|105287249|105287488	2.1138	0.00520774
LINE/L1|L1ME2|19|34608766|34609012	1.61549	0.00522981
LTR/ERVL-MaLR|ORR1B1|1|85206513|85206871	1.96456	0.00524806
SINE/B2|B3|12|103430943|103431152	2.65993	0.00529552
SINE/B2|B3|5|120742194|120742376	2.19524	0.00529552
LTR/ERVK|MLTR11B|8|61922797|61923291	2.52614	0.00535066
SINE/B4|B4A|3|151732580|151732796	2.22085	0.00535066
LTR/ERVK|RMER17A2|11|83025644|83026552	1.39592	0.00541488
SINE/Alu|B1_Mur1|5|120741326|120741462	2.16861	0.00544616
LINE/L1|Lx9|8|61996144|61997073	1.41621	0.00558386
LTR/ERVK|RLTR12BD_Mm|11|119413650|119414012	1.43006	0.00560317
LINE/L1|Lx7|5|81690438|81691087	1.2309	0.00570399
LINE/L1|Lx5b|16|97541515|97541575	3.68579	0.00581336
LTR/ERVL-MaLR|MTC|18|60234785|60235077	1.83042	0.00592906
LINE/L1|L1MC4|1|105984514|105984997	1.45922	0.00618155
LINE/L1|Lx6|3|151725975|151728003	2.73541	0.00649034
LTR/ERV1|MLTR14|11|119393861|119393938	1.21381	0.00649034
LINE/L1|L1MdFanc_I|8|61966298|61966923	1.55013	0.00679817
Unknown|MurSatRep1|8|61986589|61986618	2.11533	0.00694485
LTR/ERVK|RMER6C|1|173466744|173467049	1.8667	0.00717312
LTR/ERVL|RMER15|16|97552833|97553254	1.68943	0.00745996
SINE/Alu|B1F1|10|128273839|128273957	1.21821	0.00746896
LINE/L1|L1MdA_V|1|147487927|147488645	1.0989	0.00758113
SINE/Alu|B1_Mur2|11|119422475|119422589	1.06652	0.00763288
SINE/B2|B3|1|52161968|52162165	1.30223	0.00775635
SINE/B2|B3|14|59244430|59244631	2.57358	0.00778006
SINE/B4|RSINE1|16|35862636|35862773	1.12029	0.00785212
LTR/ERVL-MaLR|ORR1D1|11|78966330|78966666	1.07869	0.00785237
SINE/Alu|PB1D10|1|52157797|52157904	1.12971	0.00786182
LTR/ERVL-MaLR|ORR1E|16|97545892|97546219	1.56957	0.00793238
LTR/ERVK|RLTR10D2|11|83014754|83015108	1.8237	0.00795139
LINE/L1|Lx4B|18|60254283|60254608	1.40163	0.00801957
SINE/Alu|PB1|JH584304.1|46147|46243	1.26923	0.00809668
SINE/B4|RSINE1|11|119454707|119454839	1.21665	0.00827575
SINE/B2|B2_Mm2|11|48892662|48892842	2.24539	0.00855199
SINE/B4|ID_B1|10|128280630|128280828	1.12274	0.00855551
LTR/ERVL-MaLR|MTC|5|114931510|114931937	4.40434	0.0086166
LTR/ERVL|RMER15-int|5|38610880|38612957	1.6436	0.00869838
LINE/L1|Lx3_Mus|5|109113342|109113831	2.33674	0.00878443
LINE/L1|L1_Mus3|16|35876707|35879416	2.1444	0.008815
LINE/L1|L1MdMus_II|5|109131054|109134304	1.3428	0.00942492
SINE/B2|B3A|11|119419727|119419826	1.09501	0.00945444
SINE/B2|B3A|16|35855574|35855739	1.0293	0.00959066
LTR/ERVL-MaLR|ORR1B1|11|119397240|119397294	1.51622	0.00962772
LINE/L1|Lx4B|18|60227587|60227901	1.51171	0.00965031
SINE/Alu|B1_Mur2|4|42698174|42698309	-1.19305	0.00634332
SINE/Alu|B1_Mus2|14|52188546|52188712	-1.30308	0.00628269
SINE/Alu|B1_Mur4|4|42702271|42702324	-1.00343	0.00577895
LTR/ERVK|ERVB7_1-LTR_MM~ETnERV-int|7|133528843|133536216	-4.12847	0.00573888
LINE/L1|Lx6|5|109930987|109932960	-1.05527	0.00470991
LTR/ERVL-MaLR|ORR1A2|4|42198416|42198743	-1.78564	0.00379536
LTR/ERVL-MaLR|MTC|4|41860499|41860704	-1.24966	0.00238047
LTR/ERVL-MaLR|ORR1D1|5|81438765|81439074	-1.29352	0.00173874
LINE/L1|Lx8|5|81442017|81442485	-1.07764	0.00138704
SINE/Alu|B1_Mus1|4|42701837|42701939	-1.2655	0.00133274
LINE/L1|L1MB4|GL456350.1|213136|214351	-1.33257	0.00124424
LINE/L1|Lx3B|1|38194814|38195586	-1.11472	0.00120345
SINE/Alu|B1_Mus1|4|42211905|42212047	-3.08192	0.000987718
LINE/L1|L1Lx_III|14|22888262|22889657	-1.31454	0.00085488
LTR/ERVL-MaLR|MTD|4|42470347|42470605	-1.41446	0.000541809
LTR/ERVL-MaLR|MTD|4|42206462|42206627	-1.16723	0.000526551
LTR/ERV1|LTRIS2|4|41882251|41882738	-1.9278	0.000395352
SINE/B2|B3|4|42006940|42007096	-1.63957	0.000368207
LTR/ERVL-MaLR|MTC|4|41859834|41859870	-5.72225	0.000364103
LTR/ERVK|RMER17B2|4|42199930|42200852	-1.59869	0.000331455
LINE/L1|Lx9|2|106407857|106408375	-1.20758	0.000292512
LINE/L1|L1M4b|4|42207136|42207346	-4.99739	0.00029125
SINE/Alu|B1_Mus1|14|52189113|52189250	-1.30361	0.000225471
LINE/L1|L1MB4|GL456350.1|215333|215759	-1.65465	0.000179446
LTR/ERVK|ERVB7_1-LTR_MM~ETnERV-int|3|78552311|78559462	-2.15407	0.000126775
LTR/ERVL-MaLR|MTC|4|42209075|42209111	-7.04698	8.33871e-05
SINE/B4|B4A|4|42205385|42205658	-1.25378	7.73643e-05
SINE/Alu|B1_Mur4|4|42005473|42005619	-1.18966	7.07781e-05
SINE/Alu|B1_Mus2|4|42202263|42202409	-1.51789	6.33598e-05
LTR/ERVL-MaLR|ORR1A3|4|42201549|42201891	-1.38766	5.85702e-05
DNA/hAT-Tip100|Arthur2|4|41855107|41855330	-1.11891	4.99453e-05
LTR/ERVK|MMERVK10C-int~RLTR10B2|8|3945964|3951863	-1.05438	4.34356e-05
LTR/ERVK|RMER17B2|4|41944961|41945909	-1.16129	3.07968e-05
SINE/B2|B3|4|41846277|41846489	-1.1228	2.22489e-05
LTR/ERVK|ERVB7_1-LTR_MM~ETnERV-int|3|8383520|8390993	-3.21503	1.63075e-05
SINE/Alu|B1_Mus2|4|42699410|42699556	-1.11592	5.87441e-06
SINE/Alu|B1_Mur1|4|42699613|42699730	-1.08425	4.11151e-06
scRNA|BC1_Mm|JH584293.1|158471|158531	-7.40192	2.77657e-06
LINE/L2|L2|18|78192885|78194073	-3.47859	1.05633e-06
LTR/ERVL-MaLR|ORR1B2|4|42210920|42211264	-3.12552	9.23108e-07
SINE/Alu|B1_Mur3|4|41845780|41845916	-1.16519	2.65719e-07
LTR/ERVL-MaLR|ORR1E|4|42488823|42489144	-1.60508	2.57098e-07
SINE/ID|ID4|4|42689431|42689510	-1.2374	2.13416e-07
SINE/Alu|B1_Mur2|4|42006829|42006920	-1.43706	2.08429e-07
SINE/Alu|B1_Mur4|4|42693249|42693395	-1.27732	1.76345e-07
SINE/B4|RSINE1|4|42698000|42698095	-1.31456	8.46414e-08
LTR/ERVL-MaLR|ORR1A3|4|42698696|42699038	-1.60362	4.88145e-08
LINE/L1|Lx5|4|42692601|42692763	-1.22221	2.86661e-08
SINE/B2|B3|4|42677410|42677598	-1.32396	1.91168e-08
LINE/L1|L1MdTf_I|10|106206469|106213575	-2.04289	1.7491e-08
LINE/L1|L1MdF_I|4|42699736|42700028	-1.27168	1.60176e-08
LTR/ERVL-MaLR|ORR1A3|4|42010910|42011252	-1.08731	1.43797e-08
SINE/B2|B3|4|42694716|42694872	-1.09908	1.3536e-08
SINE/Alu|B1_Mur2|4|42690321|42690460	-1.13844	8.84122e-09
LTR/ERVL-MaLR|MTC|4|42208669|42208881	-3.34122	5.96607e-09
LTR/ERV1|MERV1_I-int~RLTR41|4|41997400|42000692	-1.11871	5.26318e-09
Unknown|YREP_Mm|4|42698157|42698308	-1.45406	3.91987e-09
LTR/ERVL-MaLR|MTD|4|42212252|42212563	-3.60186	2.84185e-09
LTR/ERVL-MaLR|MTD|4|42211419|42211544	-3.14058	1.44607e-09
LTR/ERVL-MaLR|ORR1E|4|42693396|42693452	-1.40363	1.38697e-09
LTR/ERVL-MaLR|MTD|4|42703609|42703774	-1.19139	1.26258e-09
LINE/L1|L1M4b|JH584293.1|158632|158842	-6.4391	1.19776e-09
SINE/B2|B2_Mm2|4|21873292|21873426	-1.41057	9.40892e-10
SINE/B2|B2_Mm1t|4|42487831|42488007	-1.45078	6.99862e-11
SINE/B2|B3|4|42206861|42207067	-2.77986	7.19054e-12
LTR/ERVL-MaLR|ORR1E|4|42005151|42005472	-1.30938	3.84427e-12
SINE/B2|B3|4|42692346|42692558	-1.18373	1.66795e-12
SINE/B2|B2_Mm1t|4|41859871|41860047	-5.82831	8.97892e-13
LTR/ERV1|LTR72_RN|4|41863323|41863472	-2.46513	8.63325e-13
SINE/B4|B4A|4|42696105|42696301	-1.46749	1.92655e-13
LTR/ERVL-MaLR|ORR1D2|4|41866797|41866870	-6.00376	3.32911e-14
LTR/ERV1|MERV1_I-int~RLTR41|4|42493603|42496895	-1.36063	2.27648e-14
LTR/ERVL-MaLR|ORR1E|4|42692927|42693248	-1.29516	1.71107e-14
LTR/ERV1|RLTR1B-int|4|41881485|41882110	-1.43671	4.25382e-15
LTR/ERVK|IAPEz-int~IAPLTR1_Mm|2|154354263|154359592	-1.04945	3.34774e-15
LTR/ERVK|ETnERV-int|4|41882740|41882895	-2.35896	2.39378e-15
LTR/ERVL-MaLR|MTD|4|42703056|42703249	-1.26599	1.37298e-15
LINE/L1|L1M5|4|42688781|42688992	-1.29335	6.8792e-16
SINE/Alu|B1_Mur2|4|21872875|21873007	-1.89505	9.58677e-17
SINE/B2|B3A|4|42688563|42688744	-1.22862	6.68106e-17
DNA/hAT-Tip100|Arthur2|4|42701104|42701325	-1.30821	2.79639e-17
SINE/B2|B2_Mm1t|4|42006288|42006464	-1.54298	1.95192e-17
LINE/L1|Lx9|4|42696517|42697053	-1.27903	3.61624e-19
SINE/B4|B4A|4|42702532|42702805	-1.31475	2.99438e-20
SINE/B4|B4|4|41861171|41861469	-1.53212	2.73365e-20
LTR/ERVL-MaLR|MTD|4|41862178|41862303	-6.43813	6.77988e-21
SINE/B2|B2_Mm2|4|42006123|42006221	-1.45943	1.94665e-21
LINE/L1|L1MD2|4|42689041|42689329	-1.30322	8.59189e-22
LTR/ERV1|LTRIS2|4|41877124|41877612	-1.76224	7.02981e-22
LTR/ERVL-MaLR|MTEa|4|42689524|42689847	-1.12309	4.80108e-22
LTR/ERVL-MaLR|MTC|4|41859428|41859640	-7.15022	2.79427e-22
LINE/L1|L1MD2|4|42689848|42690320	-1.22109	6.12256e-23
LTR/ERVL-MaLR|ORR1A2|4|42695575|42695902	-1.37412	3.41773e-23
LTR/ERVL-MaLR|ORR1B2|4|41861679|41862023	-4.91433	4.99508e-24
LINE/L1|L1MdV_III|4|42682716|42684974	-1.16236	4.50629e-25
LTR/ERVL-MaLR|ORR1D2|4|41869118|41869231	-5.51363	2.51502e-27
LINE/L1|Lx5|4|41869274|41869392	-3.97903	5.24053e-28
LINE/L1|Lx9|4|41864119|41864457	-3.113	1.5518e-28
LTR/ERVK|RMER17B2|4|42697077|42697999	-1.46623	1.29416e-28
SINE/Alu|B1_Mus1|4|41862664|41862806	-5.95509	6.72294e-32
LINE/L1|Lx5|4|41860065|41860499	-6.48465	2.13525e-32
LINE/L1|L1MD2|4|42690461|42691435	-1.16025	6.41325e-34
LTR/ERVK|RMER16-int|4|41880620|41881663	-2.03967	1.18175e-38
LTR/ERVL-MaLR|MTD|4|41863011|41863322	-6.80384	1.32781e-40
LTR/ERV1|MERV1_I-int~RLTR41|4|42685154|42688451	-1.23926	8.04699e-43
LTR/ERVK|RLTR40|4|21871708|21872365	-1.82113	2.50054e-45
LTR/ERVK|ERVB7_1-LTR_MM~ETnERV-int|4|41870907|41877123	-3.08517	2.94619e-48
LINE/L1|L1MEg|4|41866400|41866748	-5.59193	2.14387e-50
LTR/ERVL-MaLR|MTD|4|41864735|41864993	-4.26781	1.66084e-52
SINE/B2|B3|4|41865957|41866165	-5.1251	8.0708e-64
LTR/ERVL-MaLR|ORR1E|4|41868720|41868968	-4.62469	1.21625e-74
LTR/ERV1|RLTR1B-int|4|41877612|41880640	-2.10485	4.96248e-98
